# Supplementary material for: ADP-Ribosylation Factor-Interacting Protein 2 Acts as a Novel Regulator of Mitophagy and Autophagy in Podocytes in Diabetic Nephropathy
Source: Antioxidants (Basel). 2024 Jan 8;13(1):81. doi: 10.3390/antiox13010081 (PMC10812550; doi:10.3390/antiox13010081)
Supplement: Supplementary file 1 [file antioxidants-13-00081-s001.zip]

Archive with 1 entries (1 files):
- antioxidants-2775266-supplementary.pdf
